# Supplementary material for: Comparative impact of pharmacological treatments for gestational diabetes on neonatal anthropometry independent of maternal glycaemic control: A systematic review and meta-analysis
Source: PLoS Med. 2020 May 22;17(5):e1003126. doi: 10.1371/journal.pmed.1003126 (PMC7244100; doi:10.1371/journal.pmed.1003126)
Supplement: S3 Table — (XLSX) [file pmed.1003126.s006.xlsx]

## Sheet: glyburide vs insulin
S3 Table: Study characteristics table: Glyburide vs. insulin		Legend for GDM criteria guidance
		ACOG = American College of Obstetrians and Gynecologists
		ADA = American Diabetes Association
		ADIPS = Australasian Diabetes in Pregnancy Society
		CC = Carpenter and Coustan
		Brazalian Health Ministry
		IADPSG = International Association of Diabetes in Pregnancy Study Group
		NDDG = National Diabetes Data Group
		WHO = World Health Organisation
		No established criteria
							Population randomisation criteria	Population randomisation criteria
Study no	Citation	Lead author	Geographical location	Trial type	GDM criteria	Total number of trial participants	Glybyuride-treated group	Insulin-treated group	Follow-up numbers & study details	Maternal characteristics (baseline)	Pregnancy outcomes or measures taken at follow-up	Delivery & neonatal outcomes	Offspring outcomes (in glyburide group; unless stated)
1	Perinatal outcomes and the use of oral	Bertini AM.	Sao Paulo, Brazil.	Randomised controlled trial.	Women screened for GDM using	N=147 women screened for eligibility.	N=24 randomly assigned to glyburide.	N=27 randomly assigned to insulin.	No follow-up conducted in this study.	Maternal age, BMI, weight gain and number of pregnancies were similar between		These have not been statistically compared in the original data, yet I have enough information to include in	Offspring outcomes not studied.
	hyperglycemic agents. J. Perinat. Med., 33,		(South America)		the WHO criteria and the Brazilian	N=70 women screened positive for GDM.	Dose: 5mg to 20mg per day.	Dose: 0.7 IU/kg per day to 0.9IU/kg per day.		groups.		my analysis.
	519-523, (2005).				Health Ministry: > 110mg/dL FPG,	(randomly split into 3 groups: glyburide, insulin and	Timing of dose: "Initial dosage was 5 mg in the morning…"					N/S gestational age at birth (glyburide vs. insulin)
					and > 140mg/dL 2hr post-prandial	acarbose). The acarbose group will not be reported						N/S Apgar score (1 and 5 mins).
					OGTT (75g glucose load).	for the purposes of this systematic review.						Increased LGA in glyburide: (6 babies from glyburide (25%) were LGA vs.1 baby from insulin group (3.7%)
						Singleton pregnancies.						Decreased SGA in glyburide: (0 babies from glyburide (0%) were SGA vs. 2 babies from insulin group (7.4%)
						Between 11 - 33 weeks gestation.						Increased macrosomia in glyburide group: (4 babies (16%) were macrosomic vs. 0 babies (0%) from insulin group.
												Birth weight in glyburide babies was heavier (3395 ± 524) vs. insulin babies (3151 ± 407)g
												Capillary glucose < 40 mg/dL: Higher in glyburide babies (8; 33.3%) compared to insulin babies (1; 3.7%).
												(ie increased neonatal hypoglycaemia in glyburide group).
												No perinatal deaths or birth trauma reported.
												N/S c-section rates.
2	Neonatal adiposity following maternal	Lain KY.	Lexington, Kentucky, US.	Randomised controlled trial.	Women were screened for GDM by	Inclusion criteria:	N=49 women randomly assigned to glyburide.	N=50 randomly assigned to insulin.	No follow-up conducted in this study.	Maternal age, gestational age at enrollment, ethnicity, nulliparity, primigravid,		N=41 neonates exposed to glyburide.	N=41 neonates exposed to insulin.
	treatment of gestational diabetes with		(USA)		using a 50g 1hr OGGT, followed by a	GDM women	N=4 withdrew and N=1 still-birth after randomisation	N=2 women withdrew		OGTT measurements, BMI and HgbA1c levels all N/S between groups.		N=35 neonates subjected to TOBEC analysis (for body composition) (N=3 transferred to NICU, N=3 technical problems).	N=36 neonates subjected to TOBEC anaysis (for body composition) (N=3 transferred to NICU,
	glyburide compared with insulin. Am. J Obstet.				a 100g 3hr OGTT if initial screen was	Between 24-33 weeks gestation.	N=44 women had live births	N=48 livebirths				Increased birth weight in glyburide babies compared to insulin babies (p=0.04; all measures; N=99). (N-82; p=0.07 = power issue)	N=2 technical issues).
	Gynecol., 200, 501 e1-e6 (2009)				> 135mg/dL. Fasting glucose > 95	Singleton pregnancies.	N=41 neonates underwent anthropomorphic measurements.	N=41 neonates underwent anthropomorphic measurements.				N/S neonatal length.	Offspring outcomes not studied.
					mg/dL, 1hr > 180mg/dL, 2hr > 155	No fetal abnormalities.	N=35 TOBEC data (N=3 transferred to NICU, N=3 technical problems).	N=36 TOBEC data (N=3 transferred to NICU, N=2 technical issues).				N/S head circumference.
					mg/dL, 3hr > 140mg/dL. 2 abnormal	N=99 women with GDM were randomised to study.	Dose: 2.5mg per day to 20mg per day.	Dose:				N/S chest circumference (p=0.05; larger in glyburide)
					values diagnostic.	N=82 neonates underwent postnatal measurements.	Women were transistioned to insulin if glycaemic control not maintained at highest glyburide dose.					N/S abdominal circumference (p=.0.07; larger in glyburide)
					(Coustan, Carpenter Criteria, 1982).	(N=41 per group)	(3 out of 41=7.3%)					Increased fat mass (p=0.06) in glyburide group vs, insulin group.
							Timing of dose: " Medication timing was adjusted to the patient’s schedule".					N/S fat free mass (p=0.07) and N/S % fat mass between groups.
												N/S upper arm and leg circumferences.
												N/S BMI or ponderal index.
												More SGA (< 10th weight centile) in glyburide babies vs. insulin (p=0.01).
												More LGA (> 90th weight centile) in glyburide vs. insulin
												Increased macrosomia (>4kg) in glyburide babies vs. insulin (p=0.01).
												N/S all skinfold thickness measurements.
3	A comparison of glyburide and insulin in	Langer O.	New York, USA.	Randomised controlled trial.	Women were screened for GDM by:	Inclusion criteria:	N=201 randomly assigned to glyburide.	N=203 randomly assigned to insulin.	No follow-up conducted in this study.	Maternal age, pre-pregnancy BMI, nulliparity, family history of diabetes,		N/S birth weight (yet it is increased in glyburide vs. insulin babies; p=0.28)	Offspring outcomes not studied.
	women with gestatation diabetes mellitus.		(USA)		Women that failed an oral GC (100g	GDM women (according to CC criteria)	Dose: 2.5mg -20mg/day	Dose: 0.7IU/kg per day to		previous GDM, previous macrosomic infant, screening plasma glucose, OGTT		N/S Ponderal Index.
	NEJM., 343, 1134-1138 (2000).				glucose; > 130mg/dL) underwent	Between 11-33 weeks gestation.	8 women (8%) failed to control glycaemia on glyburide and were switched to insulin.			values, serum C peptide, maternal weight gain were all N/S between groups.		N/S macrosomia (>
					OGGT (100g glucose load). Women	Singleton pregnancies.	Timing of dose: "…the starting dose was2.5 mg orally in the morning".					N/S LGA
					who had 2 out of 3 abnormal OGTTs	N=404 women with GDM						N/S cord serum insulin
					(according to Coustan, Carpenter							N/S IV glucose therapy
					Criteria, 1982) were GDM.							N/S neonatal hypoglycaemia or hypocalcaemia
												N/S hyperbilirubinaemia
												N/S polycythemia
												N/S respiratory support
												N/S NICU admission
												N/S Congenital abnormality
												N/S stillbirth or neonatal death.
4	Comparison of Glyburide and Insulin	Mirzamoradi M	Tehran, Iran.	Randomised controlled trial.	Women were screened for GDM	N=105 women assessed for eligibility.	N=37 randomly assigned to glyburide.	N=59 randomly assigned to insulin.	No follow-up conducted in this study.	Patients on insulin were older than those treated with glyburide (p=0.009)		N/S mean birth weight.	Offspring outcomes not studied.
	in Women with Gestational Diabetes				using ADA criteria (2013):	N=9 were excluded.	Dose: 1.25mg to 20mg per day.	Dose: 0.4IU/kg per day initially to		N/S BMI, parity, history of GDM, macrosomic delivery, familial history of GDM		N/S macrosomia (>4kg)
	Mellitus and Associated Perinatal Outcome:				If fasting blood glucose level was >95	N=96 were randomised into the study.	Timing of dose: "Patients assigned to glyburide group received starting dose of 1.25 mg glyburide			between groups.		N/S NICU admission rate.
	A Randomized Clinical Trial. Acta Medica Iranica				mg/dl, first-hour post-prandial	Inclusion criteria:	with morning meal…" "More than 10 mg doses were administered in two divided daily doses".					N/S Apgar Score
	53, (2015).				blood glucose level was > 180 or	GDM women.						N/S phototherapy need.
					second hour post-prandial glucose level	18 to 45 years of age.
					was considered to have GDM.	Singeton pregnancies.
						24-36 weeks of gestation.
5	Oral Hypoglycemic Glibenclamide: Can it be a	Mukhopadhyay P	Kulkatta, India.	Prospective randomized study.	Women were screened for GDM	N=60 women were included in the study.	N=30 randomly assigned to glyburide.	N=30 randomly assigned to insulin.	No follow-up conducted in this study.	Maternal age, BMI and gestational age at entry were N/S between groups.	N/S maternal glycaemic control between groups.	N/S birth weight.	Offspring outcomes not studied.
	Substitute to Insulin in the Management of				using the World Health Organisation	Inclusion criteria:	Dose: 2.5mg per day to 20mg per day.	Dose: Initially 0.7IU/kg per day.				More LGA babies born to glyburide mothers vs. insulin (4; 13.3%; glyburide vs. 2; 6.6%; insulin). No stats reported.
	Gestational Diabetes Mellitus?				criteria (2hr blood glucose > 140mg/	Diagnosed with GDM between 20-28 weeks gestation.	If the blood glucose values of a woman treated with the maximal dose of glibenclamide did not					More neonatal hypoglycaemia cases in glyburide (4; 13.3%) vs. insulin |(3; 10%). No stats reported.
	A Comparative Study. (2012)				dL). (Used 75g glucose OGTT).	Singleton pregnancies.	meet the goals for a two-week period, her treatment would be switched on to insulin therapy.
							Timing of dose: "the starting dose of glibenclamide was 2.5 mg orally in the morning…" "doses
							>7.5 mg were given in two divided doses."
6	Effect of Glyburide vs Subcutaneous Insulin on	Senat MV	France.	Randomised clinical trial.	Women were screened for GDM	N=914 with GDM randomised to study.	N=460 randomly assigned glyburide.	N=454 randomly assigned to insulin.	No follow-up conducted in this study.	Maternal age, pre-pregnancy BMI, previous history of GDM, ethinicity,	Increased maternal hypoglycaemia in glyburide group.	N/S birth weight	Offspring outcomes not studied.
	Perinatal Complications Among Women With				by using IADPSG criteria:	Inclusion criteria:	Dose: 2.5mg per day to 20mg per day.	Dose:		gestational age, glycaemic control at baseline were N/S between groups.	N/S increased pre-term delivery in glyburide vs. insulin group (p=0.09)	N/S macrosomia (>4kg)
	Gestational Diabetes. A Randomized Clinical				75g OGTT: Fasting >92mg/dL (5.1mmol	Diagnosed with GDM between 24-34 weeks gestation.	N=10 removed from study for various reasons (detailed in paper).	N=10 removed from study for various reasons (detailed in paper).		Insulin treated women were more multiparous compared to glyburide treated	N/S modes of delivery	N/S Ponderal Index.
	Trial. JAMA, 391. 1773-1780, (2018).				/L), 1hr >180mg/dL (10mmol/L), 2hr	Singleton pregnancies.	N=450 received glyburide treatment as randomised.	N=444 received insulin treatment as randomised.		women.	N=81 women on glyburide (18%) failed to maintain glycemic control and were	Increase neonatal hypoglycaemia in glyburide vs. insulin group (p-=0.02)
					>153mmol (8.5mmol/L). 1 or more	Age between 18 to 45 years.	N=81 switched to insulin treatment due to glyburide failure (18%)	N=2 removed (N=stillbirth. N=medical pregnancy termination)			given insulin.	N/S Apgar Score < 7 and umbilical cord pH
					abnormal readings considered GDM		N=367 included in per-protocol analysis (therefore not intention to treat).	N=442 received insulin treatment as randomised.				N/S hyperbilirubinaemia
					diagnosis.		However sensitivity analysis related to ITT was performed and this demonstrated that this					N/S severe respiratory distress syndrome
							treatment did not alter outcomes.					N/S birth injury (including shoulder dystocia, bone fracture and nerve palsy)
							Timing of dose: No timing of the dose given.
7	Glibenclamide in the Treatment for Gestational	Silva JC	Sao Paulo, Brazil	Prospective open-label	Women were screened for GDM using	N=72 women with GDM were randomised to either	N=32 randomly assigned to glyburide.	N=36 randomly assigned to insulin.	No follow-up conducted in this study.	Maternal age, number of gestations, maternal BMI & maternal weight gain	N/S C-section rate.	Birth weight in glyburide babies was higher vs. insulin babies (p=0.012)	Offspring outcomes not studied.
	Diabetes Mellitus in a Compared Study to			clinical trial.	75g OGTT: According to the Brazilian	glyburide or insulin.	Dose: 5mg to 20mg/day	Dose: Initially 0.4IU/kg per day.		were N/S between groups.	6 women (18.75%) from glyburide group did not achieve adequate glycemic	N/S LGA (p=0.10; more in glyburide)
	Insulin. Arq Bras Endocrinol Metab., 51 (2007)				Ministry of Health Guidelines.	Singleton pregnancies.	6 out o fthe 32 women (18.75%) did not maintain adequate glycaemic control and were switched				control and were given insulin.	Increased macrosomia (>4kg) in glyburide babies vs. insulin (p=0.02).
						Between 11 - 33 weeks gestation.	to insulin.					Increased neonatal hypoglycemia in glyburide babies (p=0.01).
						N=4 excluded during study period: (N=2 delivered else	Timing of dose: No timing of the dose given.
						where, N=1 requested exclusion, N=1 therapy changed
						due to asthmatic symptoms).
8	Glyburide as treatment option for gestational	Tempe A	India	Randomised clinical trial.	Women were screened for GDM using	N=134 women with GDM.	N=36 randomly assigned to glyburide.	N=35 randomly assigned to insulin.	No follow-up conducted in this study.	Maternal age, parity, pre-pregnancy weight, time at which starting intervention,	N/S Macrosomia (> 4kg)		Offspring outcomes not studied.
	J. Obstet. Gyncol. Res., (2013)				50g oral GCT. Women who failed this	N=63 women had appropriately controlled GDM and	N=2 lost to follow-up and N=2 declined to participate.	N=1 lost to follow-up and N=2 declined to participate.		Hb1Ac levels (at treatment start) and glycemic control were all N/S between	N/S IUGR (<2.5kg)
					did a 3hr OGTT (100g glucose load).	were excluded from study.	N=32 analysed at the end of the study	N=32 analysed at the end of the study.		groups.	N/S neonatal hypoglycemia
					Carpenter and Coustan criteria, 1982).	N=71 randomised to study.	Dose: 2.5mg to 20mg per day.	Dose: Initially 0.4IU/kg per day.			N/S fetal distress
						Women had singleton pregnancies.	2 women (6.25%) failed to maintain glycaemic control and were switched to insulin.				N/S hypebilirubinaemia, hypercalcinaemia or polycythemia
						GDM not responding to diet control	Timing of dose: No timing of the dose given.				N/S NICU admission (>24hr)
						Patients with regular ante-natal visits.

## Sheet: metformin vs insulin
S3 Table: Study characteristics table: Metformin vs. insulin				Legend for GDM criteria guidance
				ACOG = American College of Obstetrians and Gynecologists
				ADA = American Diabetes Association
				ADIPS = Australasian Diabetes in Pregnancy Society
				CC = Carpenter and Coustan
				Finnish National Criteria
				IADPSG = International Association of Diabetes in Pregnancy Study Group
				NDDG = National Diabetes Data Group
				WHO = World Health Organisation
				No established criteria
						Total no of trial	Population randomisation criteria	Population randomisation criteria
Study number	Citation	Lead Author	Geographical location	Trial type	GDM criteria	participants	Metformin-treated group	Insulin-treated group	Neonatal outcomes	Offspring outcomes (in metformin group; unless stated)
1	Feto-maternal outcomes and glycemic	Arshad R	Cairo, Egypt	Randomised control study.	GDM diagnosed according to WHO criteria	Women considered high risk (bad obstretic history: previous abortions or still births), strong	n=32 randomly assigned metformin. Dose 500mg 3x per day and increased where	n=39 randomly assigned to insulin	Reduced birth weight of babies from metformin treated mothers	Not studied
	control in metformin versus insulin		(Middle East)		(for OGC & OGTT)	family history of GDM, obese patients and patients with a history of GDM in previous pregnancies	appropriate for glycemic control.	2nd trimester (0.8 units/kg/day)	compared to maternally insulin-treated group (p=0.01).
	treated gestational diabetics. Pak. J.					were recruited.	n=7 lost to follow-up.	3rd trimester (0.9 units/kg/day)
	Med. Sci., 33,1182-1187 (2017)					n=71 (recruited in 2nd trimester of pregnancy)	n=25 completed study.	n=14 lost to follow-up.
							Randomised to treatment in 2nd trimester.	n=25 completed study.
							Timing of dose:	Randomised to treatment in 2nd trimester.
2	Identification of metformin poor responders,	Ashoush S	Lahore, Pakistan	Open label, prospective	2hr 75g glucose load: Fasting 5.3mmol/L, 1hr	Assessed for study eligibility: n=312	n=50 randomly assigned to metformin (initial dose of 1000mg/day to 2500mg/day).	n=50 randomly assigned insulin (starting dose 0.7	Birth weight of babies from metformin treated mothers was reduced	Not studied
	requiring supplemental insulin, during		(Asia)	randomised controlled	10mmol/L & 2hr 8.6mmol/L.	n=212 excluded from study (n=88 not meeting criteria, n=24 declined to participate and n=100	n=47 received metformin (n=3 withdrew consent).	units/day/kg) and increased in 1 unit increments per	(p=0.057) vs. insulin group.
	randomization of metformin versus insulin			trial.	ADA guidelines (2015) (screening at 24-28 weeks)	randomised for exclusion - using sealed shuffled envelopes).	Out of the 47; n=11 (23%) needed insulin to achieve appropriate glycemic control	10mg glucose higher than the cut off range).
	for the control of gestational diabetes					Women also included if had singleton pregnancies and failed to maintain glycemic control after	Metformin supplemented with insulin had metformin reduced to 1000mg/day.	n=48 received insulin.
	mellitus. Obstet. Gynecol. Res., 42, 640-647					1 week of diet/exercise intervention.	Randomised to treatment at 26-32 gestational weeks.	n=2 withdrew consent.
								Randomised to treatment at 26-32 gestational weeks.
3	Maternal and neonatal circulating markers of	Barrett H	Queensland, Australia	Prospective open-label	2hr 75g glucose load: Fasting > 5.1mmol/L, 1hr >	Women with GDM recruited to the MiG trial n=751	n=236 cord blood samples available from metformin treatment arm.	n=242 cord blood samples available from the insulin	N/S birth weight (previously reported in Rowan 2008)	Not studied
	metabolic and cardiovascular risk in the		(Australiasia)	randomised control trial.	10mmol, 2hr > 8.5mmol/L.	Women were randomised to their treatment groups between 20-33 weeks of and serum was taken.	Metformin treatment was initiated.	treatment arm.	N/S SGA and LGA (previously reported in Rowan 2008)
	metformin in gestational diabetes (MiG) trial:				If, after lifestyle intervention, fasting blood glucose	Singleton pregnancies.	Weight, height and blood was taken for analysis at randomisation,	Weight, height and blood was taken for analysis at	Birth weight was positively correlated with cord leptin and C-peptide.
	responses to maternal metformin versus insulin				was > 5.4 mmol/L or 2hr > 6.7mmol/L		at 36 weeks gestation and at 6-8 weeks postpartum.	randomisation, at 36 weeks gestation and at 6-8	There was no relationship between maternal HDL and birth weight
	treatment. Diabetes Care, 36, 529-536 (2013)				(post-prandial), inclusion for drug-treatment was			weeks postpartum.	in metformin treated women (whereas a negative association was
					was met.				observed in women treated with insulin. (The negative association
					ADIPS (2013) guidelines
					(Screening at 24-28 weeks)
4	Blood pressure measurement at two years in	Battin M	Queensland, Australia	Randomised control study.	2hr 75g glucose load: Fasting > 5.1mmol/L, 1hr >	Women with GDM recruited to the MiG trial n=751	n=373 randomised to metformin ((500mg 1x or 2x daily up to 2500mg daily).	n=378 randomised to insulin	Not measured.	N/S difference in systolic or diastolic blood pressures was
	offspring of women randomized to a trial of		(Australiasia)		10mmol, 2hr > 8.5mmol/L.	Women were randomised to their treatment groups between 22-33 weeks of gestation.	n=10 withdrew from the study	n=370 completed the study		observed in children whose mothers were treated with metformin or insulin.
	metformin for GDM: follow up data from the				If, after lifestyle intervention, fasting blood glucose	Singleton pregnancies.	n=363 completed the study	n=87 (of out 167) blood pressure measurements
	MiG trial. BMC Pediatr. 1 (2015).				was > 5.4 mmol/L or 2hr > 6.7mmol/L		n=168 (46%) given metformin plus insulin for appropriate glycemic control.	were recorded.
							n=83 (out of 154) blood pressure measurements were recorded.
					was met.
					ADIPS (2013) guidelines
					(Screening at 24-28 weeks)
5	Metformin as opposed to insulin in the	Borg H	Tanta, Egypt	Experimental prospective	OGTT (Fasting > 95mg/dL (5.3mmol/L), 1hr	Women with GDM: n=100. All between 22-36 weeks gestation. Age of women not reported. All	n=50 randomly assigned to metformin (500mg -2500mg per day).	n=50 randomly assigned insulin (starting dose 0.7U/kg	N/S birth weight	Not studied.
	management of gestational diabetes. Res.			comparative study.	> 180mg/dL (10mmol/L), 2hr > 155mg/dl	singleton pregnancies.	n=0 withdrawn from study	body weight/day). Increased as needed.	N/S birth weight >4kg (macrosomia).
	Obstet. Gynecol., 2, 17-26 (2016).				(8.6mmol/L) and 3hr >146mg/dL (8.1mmol/L).
0					2 or more abnormal glucose values and GDM was
					diagnosed.
					CC diagnosis criteria
6	Metformin prevents macrosomia and neonatal	Hassan JA	Karachi, Pakistan	Randomized clinical trial.	50g glucose load GCT initial screen:	Women with GDM: n=150	n=75 randomly assigned to metformin treatment (500mg - 3000mg daily).	n=75 randomly assigned to insulin treatment	Reduced birth weight in maternally-treated metformin	Not studied
	morbidity in gestational diabetes. Pak. J. Med.		(Asia)		≥ 140mg/dL glucose (7.8mmol/L)	All subjects were treated at 29 weeks gestation	n=18 (24%) of metformin group required insulin supplementation to control glycemia.		group (p=0.059).
	Sci. 28, 384-389 (2012)				OGTT (75g glucose load): Fasting: > 95mg/dL	Singleton pregnancies between 20-36 gw.	These women were obese (>BMI) and had raised blood glucose upon study entry.		Reduced macrosomia (birth weight > 4kg) in
					(5.3mmol/L), 1hr ≥ 180mg/dL (10mmol/L) or				maternally-treated metformin group (p<0.001).
					2hr ≥ 155mg/dI (8.6mmol/L).				Increased SGA babies in maternally-treated metformin
					2 out of 3 values exceeded for GDM diagnosis.				group vs. maternally-treated insulin group (p=0.000).
					WHO criteria (2013)? (According to paper)
7	Metformin should be considered in	Ijas H	Oulu, Finland	Open label prospective	2hr OGTT (75g glucose load); (after overnight fast)	n=239 women with GDM assessed for eligibility.	n=239 assessed for eligibility.	n=50 randomly assigned to insulin.	N/S birth weight.	Not studied
	the treatment of gestational diabetes:		(Europe)	randomised trial.	0 hr ≥ 5.3mmol/L, 1hr ≥ 11mol/L , 2hr 9.6mmol/L.	Singleton pregnancies diagnosed with GDM between 12 - 34 weeks gestation.	n=139 excluded		N/S LGA (birth weight > 90th centile)
	a prospective randomised study.				GDM diagnosed with 1 or more of these values		n=101 of these did not meet inclusion criteria (below is this breakdown):
	BJOG 118, 880-885 (2010)				abnormal.		n=23 treatment started <12wk gestation or >34 weeks of gestation (n=36)
					No association listed for GDM diagnosis...		n=12 essential hypertension, n=6 abnormal pre-pregnancy glucose tolerance
							n=8 chronic disease, n=5 twin pregnancy, n=3 language barrier,
							n=6 previous pregnancy, n=2 IUGR.
							In addition; n=28 refused to participate.
							n=100 remaining participants.
							n=50 randomly assigned to metformin
							Doses: (750mg 1x day (wk1), wk2 (2x day), wk 3 (3x day)
							n=2 withdrew consent; n=1 had evalated liver enzyme levels. .
							n=47 metformin group completed study.
							In metformin group, n=15 (32%) required insulin for adequate glycemic control.
8	A follow-up of a randomised study of	Ijas H	Oulu, Finland	Randomised control trial	2hr OGTT (75g glucose load); (after overnight fast)	Women with GDM: n=100	n=239 participants assessed for eligibility.	n=50 randomly assigned to insulin (	N/S birth weight	At 6 months:
	metformin and insulin in gestational		(Europe)	follow-up	0 hr ≥ 5.3mmol/L, 1hr C 11mol/L , 2hr 9.6mmol/L.	Singleton pregnancies diagnosed with GDM between 12 - 34 weeks gestation.	n=139 excluded from study.	n=48 included in follow up	Neonates from metformin-treated mothers were longer (p=0.047) compared to	N/S mean height and weight between maternal metformin and insulin groups:
	diabetes mellitus: growth and				GDM diagnosed with 1 or more of these values		n=100 remaining participants.	n=2 did not return questionnaire.	neonates from the insulin treated group.	(Note: metformin group offspring were heavier than insulin group (p=0.07)
	development of the children at the				abnormal.		n=50 randomly assigned to metformin (750mg 1x day (wk1), wk2 (2x day), wk3 (3x day).			Reduced number of children <5 percentile for height in metformin group (p=0.006)
	age of 18 months.				No association listed for GDM diagnosis...		n=2 withdrew consent; n=1 had evalated liver enzyme levels.			At 12 months:
	BJOG 122, 994-1000 (2015)						n=47 completed study (below is metformin sub-grouping)			N/S increase in height (p=0.062) in metformin group
							n=15 out of 47 (32%) required insulin for adequate glycaemic control.			Increased number of children >95 percentile for height (p=0.027) in metformin gp
							n=32 (68%) on metformin treatment alone.			Increased weight (p=0.038) in metformin group
										At 18 months:
										Increase in height (p=0.023) in metformin group
										Increased weight (p=0.040) in metformin group
9	Comparison of metformin with insulin in the	Khan RMA	Lahore, Pakistan	Randomised control trial	GDM diagnosis criteria: fasting > 95 mg\dl	Women with GDM: n=770	n=770	n=385 for insulin-treated group.	No birth weight recorded.	Not studied
	management of gestational diabetes. Med.		(Asia)		(5.3mmol/L), 1hr >180mg\dl (10mmol/L), 2hr		n=385 for metformin-treated group.	Doses: Not recorded.	Decreased incidence of LGA in metformin vs. insulin (p=0.002)
	Forum 28, 105-108 (2017).				>155mg/dL (8.6mmol/L), 3hr >146mg\dL		Doses: 500mg per day, increasing by 500mg per week as required (maximum dose not
					(8.1mmol/L).		recorded)
					CC criteria
10	Metformin and insulin in the management of	Moore LE	Albequeque, Mexico	Randomised control trial.	50g glucose load GCT: 1hr ≥ 140mg/dL (7.8mmol/L)	Women with GDM: n=63	n=63 women with GDM used in study.	n=31 randomly assigned to insulin.	N/S gestational age at delivery.
	gestational diabetes mellitus: preliminary		(USA & Mexico)		went on to a 3hr OGTT.	Women were screened between 24-30 weeks gestation. No mention of whether just singleton pregnancies	n=32 randomly assigned to metformin.	Insulin dose (0.7U/kg body wt/2 x day) to	N/S c-section rates, shoulder dystocia or post-partum haemmorage.
	results of a comparison. J. Reprod. Med				Fasting > 105mg/dL (5.8mmol/L) , 1hr >190mg/dL	were used in the trial.	Metformin dose (1000mg - 2000mg per day).	maintain euglycemia (fasting 60-90mg/dL, 2hr	N/S neonatal outcomes including:
	2007				(10.6mmol/L ), 2hr > 165mg/dL (9.2mmol/L) or 3hr		Number of women who took maximal dose of metformin yet failed to attain glucose	<120mg/dL).	Birth weight
					> 145mg/dL (8.1mmol/L).		control and put onto insulin (no numbers recorded).		Birth weight > 4000g or > 4500g.
					Abnormal levels of 2 or more was considered GDM				Apgar Score.
					diagnosis.				NICU admission rate.
					ACOG (2013) and NDDG criteria				Hypoglycemia.
									Respiratory distress syndrome.
									Hyperbilirubinaemia.
11	Metformin compared with insulin in the	Niromanesh S	Tehran, Iran	Randomized clinical trial	50g glucose challenge test. 1hr >130mg/dL.	Women with GDM: n=214	n=42 of these were excluded due to not meeting inclusion criteria (n=33),	n=86 for insulin-treated group	Reduced birth weight in metformin-treated group (p=0.005)	Not studied
	mellitus: A randomized clinical trial.		(Middle East)	(Single blind).	Then OGTT (100g glucose load).	Singleton pregnancies diagnosed with GDM between 20 - 34 weeks gestation.	(n=9 withdrew consent).	n=6 lost to follow-up	Reduced frequency of birth weight >90th percentile in metformin treated group (p=0.005).
	Diab. Res. Clin. Prac. 98, 422-429 (2012)				Fasting > 105mg/dL (5.8mmol/L), 1hr > 190mg/dL	Women aged between 18 - 40 years.	n=172 randomized to treatment.	n=80 for insulin group	Reduced head circumference in metformin-treated group (p=0.005)
					(10.6mmol/L, 2hr > 165mg/dL (9.2mmol/L) and		n=80 metformin treatment (1 withdrew consent, 2 lost to follow-up; 3		Reduced arm circumference in metformin-treated group (p=0.019)
					3hr >145mg/dL (8.1mmol/L).		discontinued metformin due to GI side-effects)		Reduced chest circumference in metformin-treated group (p=0.011)
					CC criteria		Metformin dose: 1000mg - 2500mg per day.		Reduced height in metformin-treated group (p=0.033)
							11/80 women (14%) required insulin supplementation for adequate glycaemic control
12	Metformin versus insulin for the treatment of	Rowan JA	Adelaide, Australia	Randomised controlled	2hr 75g glucose load: Fasting > 5.1mmol/L, 1hr >	Women with GDM: n=751	n=373 randomly assigned metformin (500mg 1x or 2x daily up to 2500mg daily).	n=378 randomised to insulin	N/S birth weight	Not studied
	gestational diabetes. N. Engl. J. Med. 358,		& Auckland, New Zealand	trial	10mmol, 2hr > 8.5mmol/L.	Women were randomised to their treatment groups between 22-33 weeks of gestation.	n=10 excluded from study (n=5 withdrew consent; n=1 moved away; n=4 violated protocol	n=8 excluded	N/S LGA
	2003-2015 (2008).		(Australiasia)		If, after lifestyle intervention, fasting blood glucose	Singleton pregnancies.	n=363 completed the study	n=2 withdrew consent,	N/S SGA
					was > 5.4 mmol/L or 2hr > 6.7mmol/L (post-prandial)	Women aged between 18 - 45 years.	n=66 (20-27 weeks of gestation). n=297 (28-33 weeks of gestation).	n=2 moved away;	N/S neonatal head circumference
					inclusion for drug-treatment was met.	GDM diagnosis criteria: Australasian Diabetes in Pregnancy Society (ADIPS)	n=195 (54%) given metformin alone.	n=4 had protocol violation)	N/S neonatal chest circumference
					ADIPS (2013) guidelines		n=9 stopped metformin before delivery (n=5 violated protocol, n=2 withdrew consent	n= 370 completed the study	N/S neonatal arm circumference
					(Screening at 24-28 weeks)		n=2 other reasons.	n= 67 (20-27 weeks of gestation).	N/S neonatal abdominal circumference
							n=186 final number for metformin only.	n=303 (28-33 weeks of gestation)
							n=168 (46%) given metformin plus insulin for appropriate glycemic control.	(n=4 stopped insulin before delivery)
							n=18 stopped metformin plus insulin before delivery.	Out of the 4; n=3 withdrew consent;
							Metformin treatment was stopped in 7.4% of all subjects before delivery.	n=1 had another reason.
							Reasons for stopping metformin: n=9 obstetric complications, n=1 sepsis,
							n=1 declining liver function, n=7 adverse GI effects, n=5 chose to stop,
							n=4 advised to stop.
							n=32 (8.8%) had metformin doses reduced to prevent GI effects (to 1000mg/day)
13	Metformin in gestational diabetes:	Rowan JA	Adelaide, Australia	Randomised controlled	2hr 75g glucose load: Fasting > 5.1mmol/L, 1hr >	Women with GDM: n=751	n=363 randomised to metformin (± insulin).	n=378 randomised to insulin	In the children used in the follow-up study:	At 2 years of age, offspring of metformin-treated women demonstrated:
	The offspring follow-up (MiG TOFU)		& Auckland, New Zealand	trial: 2 year follow-up	10mmol, 2hr > 8.5mmol/L.	At 2-year follow-up; n=577 eligible for follow-up.	Metformin dose (500mg 1x or 2x daily up to 2500mg daily).	n=370 completed the study	N/S birth weight	p=0.002 increased upper arm circumference
	Body composition at 2 years of age		(Australiasia)		If, after lifestyle intervention, fasting blood glucose	n=323 studied (56% follow-up rate).	Body composition analysis in 154 two-year old children whose mothers were	Body composition analysis in 164	N/S neonatal length	p=0.02 increased subscapular skinfold thickness
	Diabetes Care 34, 2279-2284 (2011)				was > 5.4 mmol/L or 2hr > 6.7mmol/L (post-prandial)	Women were randomised to their treatment between 22-33 weeks of gestation.	given metformin (± insulin).	two-year old children whose mothers		p=0.04 increased biceps skinfold thickness
					inclusion for drug-treatment was met.	Singleton pregnancies.		were given metformin.
					ADIPS (2013) guidelines	Women aged between 18 - 45 years.
					(Screening at 24-28 weeks)
14	Metformin in gestational diabetes:	Rowan JA	Adelaide, Australia	Randomised controlled	2hr 75g glucose load: Fasting > 5.1mmol/L, 1hr >	Women with GDM: n=733	Exclusion numbers etc, see above	n=378 randomised to insulin	Neonates from the Adelaide (7 year old) subgroup (all below parameters are in	7 year subgroup (Adelaide) (n=109; metformin: n=58, insulin: n=51):
	The offspring follow-up (MiG TOFU)		& Auckland, New Zealand	trial: 7-9 year follow-up	10mmol, 2hr > 8.5mmol/L.	Women were randomised to their treatment groups	FINAL NUMBERS for metformin group	n=370 completed the study	metformin-treated group.	N/S weight
	body composition and metabolic		(Australiasia)		If, after lifestyle intervention, fasting blood glucose	between 22-33 weeks of gestation.	Metformin dose (500mg 1x or 2x daily up to 2500mg daily).		N/S overall birth weight	N/S height
	outcomes at 7-9 years of age				was > 5.4 mmol/L or 2hr > 6.7mmol/L (post-prandial)	Singleton pregnancies.	n=195 out of 363 (54%) received metformin alone		Increased LGA (birth weight > 90th centile) p=0.029.	N/S BMI
	BMJ Open Diab. Res. Care				inclusion for drug-treatment was met.	Women aged between 18 - 45 years.	n=168 out of 363 (46%) received metformin plus insulin		N/S SGA (birth weight < 10th centile)	N/S head circumference
	6, e000456 (2018)				ADIPS (2013) guidelines		n=363 completed the study.		p=0.056 increased head circumference	N/S chest circumference
					(Screening at 24-28 weeks)		Women were randomised to their treatment groups between 22-33 weeks gestation.		p=0.09 increased abdominal circumference	N/S arm circumference
									p=0.04 increased mid-upper arm circumference	N/S abdominal circumference
									p=0.03 increased triceps skinfold thickness	N/S waist circumference
										N/S hip circumference
									Neonates from the Auckland (9 year old) subgroup:	N/S waist:height
									N/S overall birth weight	N/S DEXA fat measures; N/S MRI fat volumes
									N/S LGA (birth weight > 90th centile)
									N/S SGA (birth weight < 10th centile)	9 year subgroup (Auckland) (n=99; metformin n=45, insulin n=54):
									N/S increased head circumference	Increased weight in maternally-treated metformin group (p=0.049)
									N/S increased abdominal circumference	N/S height
									N/S increased mid-upper arm circumference	Increased BMI in maternally-treated metformin group (p=0.051)
									N/S increased triceps skinfold thickness	N/S head circumference
										N/S chest circumference
									THESE DATA ARE TAKEN FROM THE NEONATAL DATA OF THE CHILDREN USED IN THE	Increased arm circumference in maternally-treated metformin group (p=0.02)
									7 AND 9 YEAR FOLLOW-UP STUDY.	Increased waist circumference maternally-treated metformin group (p=0.04)
										N/S increased hip circumference maternally-treated metformin group (p=0.16)
										Incr. subscapular skinfold thickness in maternally-treated metformin gp (p=0.02)
										Incr. biceps skinfold thickness in maternally-treated metformin group (p=0.046)
										N/S DEXA fat measures
										Increased abdominal (p=0.051), visceral (p=0.051) & abdominal visceral fat volume
										(p=0.059) in maternally-treated metformin group.
15	Could metformin manage gestational	Saleh HS	Zagazig, Egypt	Prospective randomized	OGTT (75g glucose load): Fasting ≥ 7mmol/L, or	n=150 women with GDM assessed for study eligibility.	Assigned to receive metformin: n=75	n=75 randomly assigned insulin	Birth weight not recorded.	Not studied.
	diabetes instead of insulin? Int. J. Reprod.		(Middle East)	comparative study	2hr ≥ 7.8mmol/L (WHO Guidelines).	Inclusion criteria: Women diagnosed with GDM who did not respond to diet intervention after	n=8 excluded (n=4 withdrew consent, n=2 lost to follow-up; n=2 discontinued	n=5 excluded (n=3 withdrew consent and n=2 lost to	N/S SGA
	Med. 2016				WHO guidelines (1999-Aug 2007)	3 weeks. GDM diagnosed between 26-34 gestational weeks. Age? Singleton pregnancy?	medication).	follow-up).	N/S LGA
						Pre-pregnancy diabetes, previous insulin treatment, metformin intolerance, liver or kidney	n=67 completed the study	n=70 completed the study
						disease, or obstetric high risk complications were excluded. (Exclusions same as above).	Metformin dose: 500mg -3000mg per day.	Insulin dose: 1st trimester (0.7U/kg body wt/24hr;
								2nd trimester -20-32 wks, 0.8 U/kg/day : 32-36 wks,
								0.9U/kg body wt/24hr, 36wks onwards: 1U/kg body
								wt/24hr.
16	Treatment of gestational diabetes mellitus:	Somani PS	Kolkatta, India	Randomized clinical trial	OGGT (75g glucose load): Fasting ≥ 92mg/ml	n=723 initial GDM screen	n=38 randomly assigned to metformin treatment	n=38 randomly assigned to insulin treatment	N/S birth weight.	Not studied
	insulin or metformin? J. Evol. Med. Dent. Sci.		(Asia)		(5.1mmol/L), 1hr 180mg/dL (10mmol/L) and 2hr	n=119 women with GDM between 18-35 years, with singleton pregnancies, screened between	n=3 withdrew consent, n=2 lost to follow-up & n=1 violated protocol.	(4-42 IU)	N/S macrosomia (birth weight > 4kg)
	5, 4423-4429 (2016)				≥ 153mg/dL (8.5mmol/L).	24-34 weeks of gestation.	n=32 completed study.	n=2 withdrew consent, n=1 lost to follow-up &
					IADPSG criteria (2013)	After exclusion taken into account, n=76 randomized for study	Women who did not achieve appropriate glycemic control were supplemented	n=2 violated protocol.
						Women with pre-pregnancy diabetes excluded.	with insulin (n=8) (25%).	n=33 completed study.
							Metformin dose: 500mg to 2000mg per day.
17	Randomized trial or metformin vs	Spaulonci CP	Sao Paulo, Brazil	Randomized clinical trial	OGTT (75g or 100g glucose load):	Women with GDM: n=94	n=47 metformin-treated (1 excluded from study) (n=46)	n=46 for insulin-treated group (started at 0.4units/kg	N/S birth weight	Not studied
	insulin in the management of		(South America)		Fasting > 95 mg/dL (5.3mmol/L), 1hr >180mg/ml	GDM diagnosis criteria: OGTT (75g or 100g glucose load); > 95 mg/dL (5.3mmol/L) at 0 mins	n=14 achieved adequate glycemic control on 850mg 2 x day	body weight/day)	N/S macrosomia (birth weight > 4kg)
	gestational diabetes.				(10mmol/L) and 3hr > 155mg/dL (8.6mmol/L).	Singleton pregnancies	n=32 did not achieve glycaemic control and were put on 850mg
	Am. J. Obest. Gynecol. 209, e1-e7 (2013)				Abnormal readings of 2 or more = GDM diagnosis.	Women were subjected to diet & exercise > 1 week without satisfactory glycemic control to be	metformin 3 x day.
					ADA guidelines (2015) (screening at 24-28 weeks)	eligible for treatment and study.	Out of the n=46 metformin-treated women; n=12 were supplemented
							with insulin (26%) to achieve appropriate glycemic control.
							Metformin dose: 1700mg - 2250mg per day.
18	Metformin vs. insulin in gestational	Tertti K	Turku, Finland	Open-label randomised	Fasting ≥ 4.8mmol/L, 1hr ≥10mmol/L, 2hr	Women with GDM: n=221, all fulfilled inclusion criteria.	n=111 randomly assigned metformin treatment (500mg-1000mg 2 x per day)	n=110 randomly assigned to insulin.	N/S birth weight	Not studied
	diabetes. A randomized control study		(Europe)	control trial.	≥ 8.7mmol/L (to Dec 2008).	Exclusion criteria was cardiac or renal insufficiency, liver disease, metformin use within 3 months	n=110 (n=1 still birth excluded from study)	n=3 excluded due to protocol violation.	N/S macrosomia (birth weight > 4kg)
	characterizing metformin patients				After Dec 2008: fasting: > 5.3mmol.L, 1hr > 10mmol/L	preceding or during pregnancy.	Women who did not meet appropriate glycemic control were supplemented with	n=107 for insulin treated group.
	needing additional insulin.				& 2hr > 8.6mmol/L).	Study screening was based on increased risk for GDM which resulted in OGGT if 1 or more were	insulin:
	Diab. Obes. Metab. 15, 246-251 (2013)				Drug treatment if 2 or more FPG values	present: BMI > 25kg/m2, age >40, previous macrosomia, suspected fetal macrosomia in current	(FPG > 5.5 mmol/L (overnight fast) and/or 1hr post-prandial glucose > 7.8 mmol/L)
					> 5.5 mmol/L and/or postprandial values of	pregnancy, glucosuria, pregnancy weight gain > 20kg or GDM in previous pregnancy.	n=23 (21%) required insulin supplementation.
					≥ 7.8mmol/L.	Singleton pregnancies. Mean age of mothers: 32 (range; 21-44). 22-34 weeks gestation.
					Finnish National Criteria
19	The degree of fetal metformin exposure	Tertti K	Turku, Finland	Open-label randomised	Fasting ≥ 4.8mmol/L, 1hr ≥10mmol/L, 2hr	Women with GDM: n=221, all fulfilled inclusion criteria.	n=111 randomly assigned metformin treatment (from 500mg-2000mg per day).	n=110 randomly assigned to insulin.	N/S birth weight (different metformin concentrations vs. insulin)	Not studied
	does not influence fetal outcome in		(Europe)	control trial.	≥ 8.7mmol/L.	Singleton pregnancies.	n=110 in metformin group (1 patient moved away)	n=3 excluded due to protocol violation.
	gestational diabetes mellitus. Acta				Finnish National Criteria	Mean age of mothers: 32 (range; 21-44).	Women who did not meet appropriate glycaemic control were given insulin.	n=107 for insulin treated group.
	Diabetol. 51, 731-738 (2014)						23 out of 110 women on metformin (21%) required insulin supplementation to	Insulin dose: Not reported.
							achieve glycemic control.
20	Neurodevelopment of Two-Year-Old Children	Tertti K	Turku, Finland	Open-label randomised	Fasting ≥ 4.8mmol/L, 1hr ≥10mmol/L, 2hr	Women with GDM: 221, all fulfilled inclusion criteria.	n=111 randomly assigned metformin treatment (from 500mg-2000mg per day).	n=110 randomly assigned to insulin.	N/S birth weight.	N/S neurodevelopmental outcomes in children exposed to metformin in-utero
	Exposed to Metformin and Insulin in Gestational		(Europe)	control trial.	≥ 8.7mmol/L (to Dec 2008).	Singleton pregnancies.	n=110 in metformin group (1 patient moved away)	n=3 excluded due to protocol violation.		vs. children exposed to insulin in-utero.
	Diabetes Mellitus				After Dec 2008: fasting: > 5.3mmol.L, 1hr > 10mmol/L	Mean age of mothers: 32 (range; 21-44).	Women who did not meet appropriate glycaemic control were given insulin.	n=107 for insulin treated group.
					& 2hr > 8.6mmol/L).		23 out of 110 women on metformin (21%) required insulin supplementation to	Insulin dose: Not reported.
					Drug treatment if 2 or more FPG values		achieve glycemic control.
					> 5.5 mmol/L and/or postprandial values of
					≥ 7.8mmol/L.
					Finnish National Criteria
21	Metformin treatment does not effect	Tertti K	Turku, Finland	Open-label randomised	Fasting ≥ 4.8mmol/L, 1hr ≥10mmol/L, 2hr	Women with GDM: n=221, all fulfilled inclusion criteria.	n=111 randomly assigned metformin treatment (from 500mg-1000mg	n=110 randomly assigned to insulin.	Not recorded as study was an offspring follow-up (later than neonates)	Male offspring were aged 33 to 85 months (mean age in each group; N/S).
	testicular size in offspring born to		(Europe)	control trial - follow-up	≥ 8.7mmol/L (to Dec 2008).	Exclusion criteria was cardiac or renal insufficiency, liver disease, metformin use within 3 months	2x per day)	n=3 excluded due to protocol violation.		N/S height.
	mothers with gestational diabetes.				After Dec 2008: fasting: > 5.3mmol.L, 1hr > 10mmol/L	preceding or during pregnancy.	n=110 in metformin group (1 patient moved away)	n=107 for insulin treated group.		N/S weight.
	Rev. Diab. Stud. 13, 59-65 (2016)				& 2hr > 8.6mmol/L).	Singleton pregnancies. Mean age of mothers: 32 (range; 21-44).	Women who did not meet appropriate glycaemic control were supplemented with			N/S BMI (although p=0.11, suggesting increased BMI in metformin group).
					Drug treatment if 2 or more FPG values		insulin.
					> 5.5 mmol/L and/or postprandial values of		23 out of 110 women on metformin (21%) required insulin supplementation to
					≥ 7.8mmol/L.		achieve glycemic control.
					Finnish National Criteria
22	Neurodevelopmental outcome at 2 years in	Wouldes TA	Adelaide, Australia	Prospective randomised	OGTT (75g glucose load): Fasting; ≥ 5.1mmol/L,	Women with GDM: n=751	n=373 women were randomly assigned metformin between 20 - 33 gestational weeks	n=378 randomised to insulin	N/S birth weight	Not studied
	offspring of women randomised to metformin		& Auckland, New Zealand	trial; (follow-up).	1hr ≥ 10mmol/L, 2hr ≥ 8.5mmol/L.	n=577 2 year old children eligible for follow-up.	Metformin dose (500mg 1x or 2x daily up to 2500mg daily).	n=370 completed the study
	or insulin treatment for gestational diabetes.		(Australiasia)		GDM diagnosed when 1 or more levels abnormal.	n=323 seen at follow-up (56% follow-up rate).	n=363 women completed the study
	Arch. Dis. Child Fetal Neonatal Ed0, F1-F6				ADIPS (2013) guidelines
					(Screening at 24-28 weeks)
			Gestational diabetes was diagnosed by a 2-hour		IJAS
			75-g oral glucose tolerance test (OGTT) after an overnight
			fast of 10 hours. The cut-off values for capillary plasma
			glucose concentrations were 5.3 (0 hour), 11.0 (1 hour)
			and 9.6 (2 hours) mmol/l. The diagnosis of GDM was set
			after one or more abnormal values.

## Sheet: glyburide vs metformin
S3 Table: Study characteristics table: Glyburide vs. metformin			Legend for GDM criteria guidance
			CC = Carpenter and Coustan
			NDDG = National Diabetes Data Group
			WHO = World Health Organisation
							Population randomisation criteria	Population randomisation criteria
Study no	Title of paper	Lead author	Population cohort	Trial type	GDM criteria	Total number of trial participants	Glybyuride-treated group	Metformin-treated group	Follow-up numbers & study details	Maternal characteristics (baseline)	Pregnancy outcomes or measures taken at follow-up	Delivery & neonatal outcomes	Offspring outcomes (in metformin group; unless stated)
1	Metformin Compared With Glyburide in	Moore LE	Albuquerque, Mexico.	Randomised controlled trial.	Using Carpenter and Coustan (1982)	N=149 GDM women randomised in study.	N=74 randomly allocated to glyburide.	N=75 randomly allocated to metfomin.	No follow-up in this study.	Ethnicity, age, weight, BMI, gestation at entry were all N/S between groups.	N/S maternal fasting & 2hr post-prandial glucose (in those women who attained control).	Birth weight of babies exposed to metformin was smaller than glyburide exposed (p=0.02).	No offspring outcomes studied
	Gestational Diabetes: A Randomised		(USA & Mexico)	CT00965991	guidelines, two or more abnormal	Women were between 11 and 33 weeks gestation	Dose: 5mg (2.5mg x 2 day) to 20mg (10mg x 2 day) per day.	Dose: 500mg-2000mg per day.			26 patients (34.7%) in the metformin group and 12 patients (16.2%) in the glyburide	N/S macrosomia (macrosomia defined as ≥ 4.0kg)
	Controlled Trial.				values were considered diagnostic	at the time of randomization.	N=3 patients did not take medication and N=3 relocated before analysis.	In the metformin arm, n=5 had only 2 prenatal visits,			group did not meet glycemic goals and required insulin therapy.	N/S shoulder dystocia.
					of GDM.	Elective delivery was planned at 38 weeks gestation	ALL RANDOMISED PATIENTS WERE INCLUDED IN ANALYSIS.	n=2 relocated, and n=1 did not tolerate the GI effects of			N/S pre-eclampsia	N/S NICU admission rate.
						by induction of labour or repeat caesarean delivery.	Timing of dose: No actual timing of the dose given.	metformin.				N/S neonatal hypoglycaemia.
								ALL RANDOMISED PATIENTS WERE INCLUDED IN ANALYSIS.				N/S estimated age at delivery.
												Increased rate of C-sections in metformin vs. glyburide babies (p=0.02).
												(REASONS: metformin; n=3 for breech presentation and n=8 for nonreassuring fetal status;
												glyburide; n=1 for failure to progress & n=1 for nonreassuring fetal status).
2	Metformin compared with glyburide for the	Silva JC	Joinville, Brazil.	Randomised controlled trial.	Women with GDM were diagnosed	N=346 women with GDM.	N=40 were randomly assigned to glyburide.	N=41 were randomly assigned to metformin.		Maternal age, number of previous pregnancies, pregnancy duration at	N/S C-section rate.	N/S birth weight.
	management of gestational diabetes.		(South America)		using the World Health Organisation	N=81 met exclusion criteria.	Dose: 2.5mg–20 mg/day.	Dose: 500mg to 2500 mg/day.		enrollment, pre-pregnancy BMI, fasting and PP OGTTs	Lower maternal weight gain in metformin group (p=0.02)	N/S LGA.
	Int. J. Gynecol. Obstet., (2010).				criteria:	Inclusion criteria: A minimum of 18 years of age,	Timing of dose: "... the participants first took 2.5 mg of the medication prior to breakfast and	(N=8 dropped out after randomisation; n=3 declined to		and fetal abdominal circumference all N/S between groups.	N=10 (23.8%) women on glyburide failed to maintain glycemic control and were given	N/S macrosomia (> 4kg).
						gestational age 11-33 weeks, singleton pregnancies,	dinner…"	participate; n=3 did not present for visits; n=1 dropped out			insulin.	N/S neonatal hypoglycemia.
						fetal abdominal circumference within normal		of study; n=1 intrauterine death).			N=8 (25%) women on metfomin failed to maintain glycemic control and were given	N/S Apgar Score (1 & 5 mins).
						percentile (ie no IUGR)		N=32 in metformin group.			insulin.	N/S capillary glucose measurements (except at 3hr; increased (p=0.01) in metformin vs. glyburide.
						N=81 met exclusion criteria.		Timing of dose: "...the participants first took 500mg of the				N/S NICU admission rate.
								medication at breakfast and dinner…"
3	Perinatal impact of the use of metformin	Silva JC	Joinville, Brazil.	Randomised controlled trial.	Women with GDM were diagnosed	N=200 women with GDM.	N=96 randomly assigned to glyburide.	N=104 randomly assigned to metformin.	No follow-up in this study.	Age, gestational age at inclusion, BMI, fasting OGTT and 2hr OGTT N/S	N/S gestational age at delivery.	Birth weight of babies exposed to metformin was smaller than glyburide (p=0.01).	No offspring outcomes studied.
	and glyburide for the treatment of gestational		(South America)		using the World Health Organisation	Inclusion criteria: A minimum of 18 years of age,	Dose: 2.5mg–20 mg/day.	Dose: 500mg-2000mg per day.		between groups.	N/S prematurity (32-36 weeks delivery)	Ponderal Index of babies exposed to metformin was reduced (p=0.05) compared to glyburide.
	diabetes mellitus. J. Perinatol. Med., 40,				criteria:	gestational age 11-33 weeks, singleton pregnancies,	Timing of dose: "... the participants first took 2.5 mg of the medication prior to breakfast and	Timing of dose: "...the participants first took 500mg of the		Women on metformin group had more pregnancies (p=0.04) compared to		Trend for increased LGA in glyburide babies vs. metformin (p=0.08).
	(2012).					fetal abdominal circumference within normal	dinner…"	medication at breakfast and dinner…"		glyburide group.		N/S Apgar Score (1 min and 5 min)
						percentile.				Glyburide group had increased (p=0.04) maternal weight gain compared to		Capillary glucose levels were higher at 1hr (p=0.01) and 3hr (p=0.01) in metformin vs. glyburide.
										metformin group.		N/S neonatal hypoglycemia
										Maternal glycemia control N/S between groups.		N/S rates of NICU admission.
												N/S stillbirth.
